# Supplementary material for: Identifying prognostic targets in metastatic prostate cancer beyond AR
Source: FEBS Open Bio. 2025 May 22;15(11):1827–40. doi: 10.1002/2211-5463.70059 (PMC12582979; doi:10.1002/2211-5463.70059)
Supplement: Supplementary file 1 — Table S1. Pathway analysis. [file FEB4-15-1827-s001.xlsx]

## Sheet: TableS1
Table S1: Pathway Analysis
Category	Term	Count	%	PValue	Genes	List Total	Pop Hits	Pop Total	Fold Enrichment	Bonferroni	Benjamini	FDR
WIKIPATHWAYS	WP4324:Mitochondrial complex I assembly model OXPHOS system	8	27.5862	2.96449e-10	NDUFB8, NDUFB6, NDUFB11, NDUFA10, NDUFA2, NDUFA1, NDUFC1, NDUFS1	28	56	8487	43.301	3.46845e-08	3.46845e-08	3.23129e-08
WIKIPATHWAYS	WP4396:Nonalcoholic fatty liver disease	10	34.4828	5.98364e-10	SREBF1, NDUFB8, NDUFB6, NDUFB11, NDUFA10, NDUFA2, NDUFA1, NDUFC1, NDUFS1, CYC1	28	154	8487	19.6823	7.00086e-08	3.50043e-08	3.26108e-08
WIKIPATHWAYS	WP4718:Cholesterol metabolism with Bloch and Kandutsch Russell pathways	7	24.1379	5.62227e-09	SREBF1, SQLE, EBP, FASN, CYP51A1, LSS, FDFT1	28	47	8487	45.1436	6.57805e-07	2.19268e-07	2.04276e-07
WIKIPATHWAYS	WP5193:Cholesterol synthesis disorders	5	17.2414	2.41155e-07	SQLE, EBP, CYP51A1, LSS, FDFT1	28	18	8487	84.1964	2.82148e-05	7.0538e-06	6.57149e-06
WIKIPATHWAYS	WP111:Electron transport chain OXPHOS system in mitochondria	7	24.1379	7.44595e-07	NDUFB8, NDUFB6, NDUFA10, NDUFA2, NDUFA1, NDUFC1, NDUFS1	28	105	8487	20.2071	8.71139e-05	1.74235e-05	1.62322e-05
WIKIPATHWAYS	WP623:Oxidative phosphorylation	6	20.6897	1.0679e-06	NDUFB8, NDUFB6, NDUFA10, NDUFA2, NDUFC1, NDUFS1	28	60	8487	30.3107	0.000124937	2.08241e-05	1.94002e-05
WIKIPATHWAYS	WP1982:Sterol regulatory element binding proteins SREBP signaling	6	20.6897	2.15502e-06	SREBF1, SQLE, FASN, CYP51A1, LSS, FDFT1	28	69	8487	26.3571	0.000252106	3.60196e-05	3.35567e-05
WIKIPATHWAYS	WP5333:Enterocyte cholesterol metabolism	5	17.2414	4.46427e-06	SQLE, EBP, CYP51A1, LSS, FDFT1	28	36	8487	42.0982	0.000522185	6.529e-05	6.08257e-05
WIKIPATHWAYS	WP5329:Cholesterol biosynthesis pathway in hepatocytes	5	17.2414	9.21184e-06	SREBF1, EBP, CYP51A1, LSS, FDFT1	28	43	8487	35.245	0.00107721	0.000119754	0.000111566
WIKIPATHWAYS	WP197:Cholesterol biosynthesis pathway	4	13.7931	1.27384e-05	SQLE, CYP51A1, LSS, FDFT1	28	15	8487	80.8286	0.00148929	0.000149039	0.000138848
WIKIPATHWAYS	WP5304:Cholesterol metabolism	5	17.2414	7.21052e-05	SQLE, EBP, CYP51A1, LSS, FDFT1	28	72	8487	21.0491	0.00840112	0.000766937	0.000714497
WIKIPATHWAYS	WP4804:Cholesterol biosynthesis with skeletal dysplasias	2	6.89655	0.0220657	EBP, CYP51A1	28	7	8487	86.602	0.926509	0.21514	0.20043
WIKIPATHWAYS	WP2261:Glioblastoma signaling	3	10.3448	0.027687	CDK6, MDM4, IGF1R	28	82	8487	11.0893	0.962562	0.249183	0.232145
WIKIPATHWAYS	WP2874:Liver X receptor pathway	2	6.89655	0.0313782	SREBF1, FASN	28	10	8487	60.6214	0.976009	0.262232	0.244301
WIKIPATHWAYS	WP2011:SREBF and miR33 in cholesterol and lipid homeostasis	2	6.89655	0.0497477	SREBF1, FASN	28	16	8487	37.8884	0.997446	0.388032	0.3615
WIKIPATHWAYS	WP5066:FOXA2 pathway	2	6.89655	0.0647989	SREBF1, FASN	28	21	8487	28.8673	0.999606	0.473842	0.441442
WIKIPATHWAYS	WP430:Statin inhibition of cholesterol production	2	6.89655	0.0942155	SQLE, FDFT1	28	31	8487	19.5553	0.999991	0.648425	0.604088
